# Supplementary material for: Growth, stoichiometry and cell size; temperature and nutrient responses in haptophytes
Source: PeerJ. 2017 Sep 5;5:e3743. doi: 10.7717/peerj.3743 (PMC5590550; doi:10.7717/peerj.3743)
Supplement: Data S1 — Text file containing the raw data from the experiment. Columns contain the follwing data and information: “Species”, denotes which species the data are from; “temp”, the temperature of the experimental unit (13 or 19 degrees C); “P”, the P-regime of the experimental unit (“ P +”, nutrient replete turbidostats; “ P −”, P-limited semi-continuous cultures); “replicate”, denotes replicate 1–3; “mmol.RNA.L.cyto”, the concentration of RNA in mmol of RNA nucelotides per L of cell volume; “molN.L.cyto”, the concentration of nitrogen (N) per L of cell volume, “molC.L.cyto”, the concentration of carbon (C) per L of cell volume, “molP.L.cyto”, the concentration of phosphorus (P) per L of cell volume, “APA.L.cyto”, alkaline phosphatase activity normalized to L of cell volume (relative units); “mu”, specific growth rate (per day; averaged over the >20-week experimental period); “meanESD”, mean equivalent spherical diameter (µm; averaged over the >20-week experimental period). [file peerj-05-3743-s001.txt]

"species" "temp" "P" "replicate" "mmol.RNA.L.cyto" "molN.L.cyto" "molC.L.cyto" "molP.L.cyto" "APA.L.cyto" "mu" "meanESD"
"1" "E. huxleyi" 13 "P+" 1 19.4355961192803 2.12288102092162 27.4729633355691 0.183433417229262 97148898.3004652 0.819610551 4.94141213704454
"2" "E. huxleyi" 13 "P+" 2 47.2978014487001 3.08943508468506 37.9790738959895 0.285853569726645 141118235.305463 0.881081641032258 4.86436623309377
"3" "E. huxleyi" 13 "P+" 3 20.7518997817929 2.52752658518207 30.2741517647363 0.188293814887348 127827853.74466 0.864881335645161 4.95076440751145
"4" "E. huxleyi" 13 "P-" 1 6.02406279199595 1.20056717105106 13.2085655621257 0.0548329418678949 998604649.253675 0.362467957 4.84388192047812
"5" "E. huxleyi" 13 "P-" 2 5.94383320358975 1.42558205478117 18.1582700539365 0.0534021805080764 1211777731.27493 0.337835547555556 4.82572359866115
"6" "E. huxleyi" 13 "P-" 3 4.62192231428202 1.61162698073478 16.4839711087776 0.0415143977280825 1025837405.40028 0.379369514444444 4.84414056246165
"7" "E. huxleyi" 19 "P+" 1 13.9564778873046 2.65989787049518 51.2030340070323 0.388063578588381 143089064.632795 1.03571572896774 4.50890538098611
"8" "E. huxleyi" 19 "P+" 2 26.4535324225915 4.65873180475791 58.7000207399496 0.511271157240166 172996398.553747 1.03483886654839 4.45525847664783
"9" "E. huxleyi" 19 "P+" 3 28.0216283716415 5.17702080116687 54.2302108037125 0.374398550360022 104830588.480274 1.06387964416129 4.38642384170295
"10" "E. huxleyi" 19 "P-" 1 4.07731743521507 1.75511380263131 16.9803693100102 0.0514680497024219 1843986009.39931 0.341253724444444 4.48944260035177
"11" "E. huxleyi" 19 "P-" 2 4.50379096132474 1.9042815749416 17.0897064417836 0.0519747012039695 1746741669.41335 0.324334490444444 4.47531691605657
"12" "E. huxleyi" 19 "P-" 3 4.95542249147816 2.13757510578574 20.7886304288016 0.062685473859762 1362172584.24331 0.344488606333333 4.46079391631088
"13" "P. polylepis" 13 "P+" 1 19.4519289503091 0.774105532685339 8.19148515435158 0.0575173617568826 36205539.1811303 0.520987661833333 8.73254332207529
"14" "P. polylepis" 13 "P+" 2 17.2087755913793 0.95417804153746 10.1479369973175 0.0541293995105953 30813084.7384017 0.614105606666667 8.7831080861449
"15" "P. polylepis" 13 "P+" 3 23.6135783604458 0.656855298469582 8.25721848117804 0.0430499632853242 58077022.6795397 0.635452315857143 8.8731264145536
"16" "P. polylepis" 13 "P-" 1 11.8311662864321 0.736797211169653 8.71752659949549 0.0389634693085671 507761926.393819 0.1760041915 9.05140591136688
"17" "P. polylepis" 13 "P-" 2 9.89046373247078 1.1613401303568 12.2118989584668 0.0468975070334022 544915878.03383 0.2028995965 9.03494927476771
"18" "P. polylepis" 13 "P-" 3 14.7616440247452 0.721627008966106 8.41898177127124 0.0354441536189815 685495220.789783 0.1797516005 9.05410069454404
"19" "P. polylepis" 19 "P+" 1 78.1588384082888 2.90835597754859 29.0350871758601 0.183475241674481 214340642.610576 0.424799554 7.72691243895537
"20" "P. polylepis" 19 "P+" 2 57.1198594314785 0.916652921494386 14.043283573596 0.0861354218525076 107441871.463113 0.435244647285714 7.86089677572117
"21" "P. polylepis" 19 "P+" 3 30.4985195351407 1.81053329711128 23.8534081948685 0.159279580637413 295673395.269586 0.460747643857143 7.45026733356505
"22" "P. polylepis" 19 "P-" 1 18.6070039997074 1.30892416921643 17.9333798568713 0.0878340021421858 564004546.008832 0.2408001975 8.50405561237668
"23" "P. polylepis" 19 "P-" 2 19.5104637750804 1.23696284115618 15.8102176475184 0.0621908862678437 493508207.096779 0.18255710625 8.62134223448556
"24" "P. polylepis" 19 "P-" 3 28.0021577848844 1.49272222197889 18.8953754598828 0.081639081267092 1003062709.56856 0.2648708305 8.23069559604769
"25" "C. rotalis" 13 "P+" 1 46.7354581692131 1.74963720808161 20.0262529087179 0.102380109336951 66228111.9798946 0.496541496625 4.02182756780197
"26" "C. rotalis" 13 "P+" 2 39.2351284590824 1.81442420124485 24.2621082294664 0.107536024188209 229095304.583585 0.618443437 4.02730133815958
"27" "C. rotalis" 13 "P+" 3 34.0832002958052 1.91277267245597 24.5472492965183 0.107822114562154 651718289.691029 0.699119308875 4.0531915578658
"28" "C. rotalis" 13 "P-" 1 10.2361654583444 1.84018440687349 20.8521605395894 0.0645052140012244 383417337.400638 0.387714148833333 4.03186880210116
"29" "C. rotalis" 13 "P-" 2 13.3038085300834 1.8792555912276 19.9148891125925 0.0599014670527706 246806341.068936 0.388141888 4.0595709715903
"30" "C. rotalis" 13 "P-" 3 9.61948018294005 1.75658569475368 18.8365785139543 0.0577739858391062 276238138.743858 0.444101495166667 4.03735147850773
"31" "C. rotalis" 19 "P+" 1 63.2475240898791 3.72846291989867 40.7800631863917 0.290705167144617 149512712.155254 0.660805398125 3.83351162233987
"32" "C. rotalis" 19 "P+" 2 58.1270400203207 3.65105180430686 38.809328438373 0.250289104305141 168125175.830927 0.665411246 3.85430814571062
"33" "C. rotalis" 19 "P+" 3 48.1862254774966 3.39965229502521 49.5782626357844 0.347836003742632 87225411.7847836 0.688433665875 3.8803928219149
"34" "C. rotalis" 19 "P-" 1 6.98121200553325 1.4002235173091 15.2552557052471 0.056668435911534 265038554.066131 0.314840378 4.07612839632105
"35" "C. rotalis" 19 "P-" 2 5.78752127403817 1.41365333212743 16.3532479359717 0.0516572074280988 273279185.949944 0.296692699833333 4.13476839802439
"36" "C. rotalis" 19 "P-" 3 5.49440889375647 1.02197096836281 13.4370256951407 0.038567283357375 383906976.318522 0.306555035 4.0936732400374
